# Supplementary material for: Functional E3 ligase hotspots and resistance mechanisms to small-molecule degraders
Source: Nat Chem Biol. Author manuscript; Available in PMC 2023 Mar 1. (PMC7614256; doi:10.1038/s41589-022-01177-2)
Supplement: Supplementary dataset [file EMS156571-supplement-Supplementary_dataset.xlsx]

## Sheet: Sheet1
Supplementary Dataset: Hybrid Capture results
MuTect2_4.1.8.1 Output	AF_Treatment			AF_Control			VEP output
ARV-771 treatments	AD_ref	AD_alt	AF_Treatment	AD_ref	AD_alt	AF_Control	position	reference	alternative	VEP Amino_acids	VEP CADD_PHRED	VEP Codons	VEP Consequence	VEP IMPACT	VEP PolyPhen	VEP SIFT	VEP GENE	Sample
ARV_25X_50X_pool_chr10:35011955_G_T_CUL2	63	2	0.0307692	60	0	0	chr10:35011955	G	T	Q/K	23.3	Cag/Aag	missense_variant	MODERATE	benign(0.259)	tolerated(0.18)	CUL2	ARV_pool
ARV_25X_50X_pool_chr16:2777108_C_G_ELOB	90	5	0.0526316	90	0	0	chr16:2777108	C	G	R/P	32	cGg/cCg	missense_variant	MODERATE	probably_damaging(0.969)	deleterious(0.03)	ELOB	ARV_pool
ARV_25X_50X_pool_chr3:10146587_ATC_A_VHL	71	21	0.228261	96	0	0	chr3:10146587	ATC	A	S/X		TCt/t	frameshift_variant	HIGH			VHL	ARV_pool
ARV_25X_50X_pool_chr9:134053406_CG_C_BRD3	83	4	0.045977	85	1	0.0116279	chr9:134053406	CG	C	P/X	25.5	cCg/cg	frameshift_variant	HIGH			BRD3	ARV_pool
ARV_25X_chr10:35049764_A_G_CUL2	65	2	0.0298507	68	0	0	chr10:35049764	A	G	L/P	32	cTa/cCa	missense_variant&splice_region_variant	MODERATE	probably_damaging(0.998)	deleterious(0)	CUL2	ARV_25X
ARV_25X_chr10:35063054_T_C_CUL2	50	3	0.0566038	58	0	0	chr10:35063054	T	C	Y/C	29	tAt/tGt	missense_variant	MODERATE	probably_damaging(1)	deleterious(0)	CUL2	ARV_25X
ARV_25X_chr3:10142182_A_G_VHL	73	2	0.0266667	75	0	0	chr3:10142182	A	G	Y/C	30	tAc/tGc	missense_variant	MODERATE	probably_damaging(1)	deleterious(0)	VHL	ARV_25X
ARV_50X_chr10:35054538_A_C_CUL2	43	7	0.14	51	0	0	chr10:35054538	A	C	Y/D	29.1	Tat/Gat	missense_variant&splice_region_variant	MODERATE	possibly_damaging(0.818)	deleterious(0.01)	CUL2	ARV_50X
ARV_50X_chr3:10142180_C_G_VHL	71	7	0.0897436	77	0	0	chr3:10142180	C	G	S/R	26.3	agC/agG	missense_variant	MODERATE	probably_damaging(0.996)	tolerated(0.06)	VHL	ARV_50X
ARV_50X_chr3:10146523_G_A_VHL	49	51	0.51	101	0	0	chr3:10146523	G	A	W/*	49	tGg/tAg	stop_gained	HIGH			VHL	ARV_50X
ARV_50X_chr3:10149819_G_T_VHL	83	8	0.0879121	94	0	0	chr3:10149819	G	T	V/F	24.5	Gtc/Ttc	missense_variant	MODERATE	possibly_damaging(0.857)	deleterious(0.02)	VHL	ARV_50X
MuTect2_4.1.8.1 Output	AF_Treatment			AF_Control			VEP output
dBET6 treatments	AD_ref	AD_alt	AF_Treatment	AD_ref	AD_alt	AF_Control	position	reference	alternative	VEP Amino_acids	VEP CADD_PHRED	VEP Codons	VEP Consequence	VEP IMPACT	VEP PolyPhen	VEP SIFT	VEP GENE	Sample
dBET6_25X_50X_pool_chr3:3152510_G_T_CRBN	93	11	0.105769	101	0	0	chr3:3152510	G	T	A/D	29.4	gCt/gAt	missense_variant	MODERATE	probably_damaging(0.955)	deleterious(0)	CRBN	dBET6_pool
dBET6_25X_50X_pool_chr3:3152516_TAC_T_CRBN	90	8	0.0816327	97	0	0	chr3:3152516	TAC	T	VY/VX		gtGTat/gtat	frameshift_variant	HIGH			CRBN	dBET6_pool
dBET6_25X_50X_pool_chr3:3152543_C_T_CRBN	99	3	0.0294118	100	1	0.00990099	chr3:3152543	C	T	G/E	27	gGa/gAa	missense_variant	MODERATE	probably_damaging(0.998)	deleterious(0)	CRBN	dBET6_pool
dBET6_25X_50X_pool_chr3:3154063_CTG_C_CRBN	50	6	0.107143	56	0	0	chr3:3154063	CTG	C	YR/*	36	taCAga/taga	stop_gained&frameshift_variant	HIGH			CRBN	dBET6_pool
dBET6_25X_50X_pool_chr3:3154758_G_T_CRBN	60	4	0.0625	64	0	0	chr3:3154758	G	T	S/*	46	tCa/tAa	stop_gained	HIGH			CRBN	dBET6_pool
dBET6_25X_50X_pool_chr3:3174260_T_C_CRBN	52	3	0.0545455	56	0	0	chr3:3174260	T	C	Y/C	26.8	tAc/tGc	missense_variant&splice_region_variant	MODERATE	probably_damaging(0.999)	deleterious(0)	CRBN	dBET6_pool
dBET6_25X_chr3:3152510_G_T_CRBN	96	4	0.04	101	0	0	chr3:3152510	G	T	A/D	29.4	gCt/gAt	missense_variant	MODERATE	probably_damaging(0.955)	deleterious(0)	CRBN	dBET6_25X
dBET6_25X_chr3:3152543_C_T_CRBN	99	3	0.0294118	100	1	0.00990099	chr3:3152543	C	T	G/E	27	gGa/gAa	missense_variant	MODERATE	probably_damaging(0.998)	deleterious(0)	CRBN	dBET6_25X
dBET6_25X_chr3:3154063_CTG_C_CRBN	42	15	0.263158	56	0	0	chr3:3154063	CTG	C	YR/*	36	taCAga/taga	stop_gained&frameshift_variant	HIGH			CRBN	dBET6_25X
dBET6_25X_chr3:3154069_G_A_CRBN	53	2	0.0363636	52	0	0	chr3:3154069	G	A	S/F	32	tCt/tTt	missense_variant	MODERATE	probably_damaging(0.999)	deleterious(0)	CRBN	dBET6_25X
dBET6_25X_chr3:3167662_G_T_CRBN	99	3	0.0294118	101	0	0	chr3:3167662	G	T	S/*	39	tCa/tAa	stop_gained	HIGH			CRBN	dBET6_25X
dBET6_50X_chr3:3152543_C_T_CRBN	91	11	0.107843	100	1	0.00990099	chr3:3152543	C	T	G/E	27	gGa/gAa	missense_variant	MODERATE	probably_damaging(0.998)	deleterious(0)	CRBN	dBET6_50X
dBET6_50X_chr3:3154063_CTG_C_CRBN	34	22	0.392857	56	0	0	chr3:3154063	CTG	C	YR/*	36	taCAga/taga	stop_gained&frameshift_variant	HIGH			CRBN	dBET6_50X
dBET6_50X_chr3:3154069_GA_TT_CRBN	54	2	0.0357143	53	0	0	chr3:3154069	GA	TT	S/N		TCt/AAt	missense_variant	MODERATE	probably_damaging(1)	deleterious(0)	CRBN	dBET6_50X
dBET6_50X_chr3:3174138_GAA_G_CRBN	102	2	0.0192308	104	0	0	chr3:3174138	GAA	G	L/X		cTT/c	frameshift_variant	HIGH			CRBN	dBET6_50X
dBET6_50X_chr3:3175262_ACT_A_CRBN	48	3	0.0588235	48	0	0	chr3:3175262	ACT	A	S/X		AGt/t	frameshift_variant	HIGH			CRBN	dBET6_50X
dBET6_50X_chr9:134053406_CG_C_BRD3	80	8	0.0909091	85	1	0.0116279	chr9:134053406	CG	C	P/X	25.5	cCg/cg	frameshift_variant	HIGH			BRD3	dBET6_50X

## Sheet: Sheet2
	MuTect2_4.1.8.1	AF_Treatment				AF_Control
		AD_ref	AD_alt	AF_Treatment (AD_alt/(AD_ref+AD_alt))	AF_Treatment_Mutect2	AD_ref	AD_alt	AF_Control (AD_alt/(AD_ref+AD_alt))	AF_Control_Mutect2
	ARV_25X_50X_pool_chr10:35011955_G_T_CUL2	63	2	0.0307692	0.044	60	0	0	0.016
	ARV_25X_50X_pool_chr16:2777108_C_G_ELOB	90	5	0.0526316	0.061	90	0	0	0.011
	ARV_25X_50X_pool_chr3:10146587_ATC_A_VHL	71	21	0.228261	0.234	96	0	0	9.562e-03
	ARV_25X_50X_pool_chr9:134053406_CG_C_BRD3	83	4	0.045977	0.055	85	1	0.0116279	0.021
	ARV_25X_50X_pool_chrM:3412_G_A_MT-ND1	27	4	0.129032	0.151	25	0	0	0.035
	ARV_25X_chr10:35049764_A_G_CUL2	65	2	0.0298507	0.043	68	0	0	0.014
	ARV_25X_chr10:35063054_T_C_CUL2	50	3	0.0566038	0.072	58	0	0	0.016
	ARV_25X_chr3:10142182_A_G_VHL	73	2	0.0266667	0.038	75	0	0	0.013
	ARV_25X_chrM:3412_G_A_MT-ND1	18	2	0.1	0.135	25	0	0	0.035
	ARV_50X_chr10:35054538_A_C_CUL2	43	7	0.14	0.153	51	0	0	0.018
	ARV_50X_chr3:10142180_C_G_VHL	71	7	0.0897436	0.100	77	0	0	0.012
	ARV_50X_chr3:10146523_G_A_VHL	49	51	0.51	0.510	101	0	0	9.416e-03
	ARV_50X_chr3:10149819_G_T_VHL	83	8	0.0879121	0.096	94	0	0	0.010
	ARV_50X_chrM:3412_G_A_MT-ND1	35	2	0.0540541	0.077	25	0	0	0.035
	dBET6_25X_50X_pool_chr3:3152510_G_T_CRBN	93	11	0.105769	0.113	101	0	0	9.414e-03
	dBET6_25X_50X_pool_chr3:3152516_TAC_T_CRBN	90	8	0.0816327	0.090	97	0	0	9.514e-03
	dBET6_25X_50X_pool_chr3:3152543_C_T_CRBN	99	3	0.0294118	0.038	100	1	0.00990099	0.019
	dBET6_25X_50X_pool_chr3:3154063_CTG_C_CRBN	50	6	0.107143	0.120	56	0	0	0.016
	dBET6_25X_50X_pool_chr3:3154758_G_T_CRBN	60	4	0.0625	0.075	64	0	0	0.015
	dBET6_25X_50X_pool_chr3:3174260_T_C_CRBN	52	3	0.0545455	0.069	56	0	0	0.017
	dBET6_25X_50X_pool_chr9:134053406_CG_C_BRD3	81	5	0.0581395	0.067	85	1	0.0116279	0.021
	dBET6_25X_50X_pool_chrM:3412_G_A_MT-ND1	29	2	0.0645161	0.091	25	0	0	0.035
	dBET6_25X_chr3:3152510_G_T_CRBN	96	4	0.04	0.049	101	0	0	9.414e-03
	dBET6_25X_chr3:3152543_C_T_CRBN	99	3	0.0294118	0.038	100	1	0.00990099	0.019
	dBET6_25X_chr3:3154063_CTG_C_CRBN	42	15	0.263158	0.270	56	0	0	0.016
	dBET6_25X_chr3:3154069_G_A_CRBN	53	2	0.0363636	0.052	52	0	0	0.018
	dBET6_25X_chr3:3167662_G_T_CRBN	99	3	0.0294118	0.038	101	0	0	9.416e-03
	dBET6_50X_chr3:3152543_C_T_CRBN	91	11	0.107843	0.115	100	1	0.00990099	0.019
	dBET6_50X_chr3:3154063_CTG_C_CRBN	34	22	0.392857	0.397	56	0	0	0.016
	dBET6_50X_chr3:3154069_GA_TT_CRBN	54	2	0.0357143	0.051	53	0	0	0.017
	dBET6_50X_chr3:3174138_GAA_G_CRBN	102	2	0.0192308	0.028	104	0	0	9.111e-03
	dBET6_50X_chr3:3175262_ACT_A_CRBN	48	3	0.0588235	0.074	48	0	0	0.018
	dBET6_50X_chr7:41690142_TTTC_T_INHBA	25	2	0.0740741	0.100	21	0	0	0.037
	dBET6_50X_chr9:134053406_CG_C_BRD3	80	8	0.0909091	0.069	85	1	0.0116279	0.021

## Sheet: Sheet3
	MuTect2_3.7						MuTect2_4.1.8.1
	Gene	Mutants		Summary			Gene	Mutants		Summary
	CAND2	1		Cullin	7		CUL2	4		Cullin	5
	CUL2	4		other	1		ELOB	1		other	1
	ELOB	2		VHL	5		VHL	5		VHL	5
	VHL	5					BRD3	1
	BRD3	1
	CRBN	12		Cullin			CRBN	11		Cullin
				other			BRD3	1		other	1
				CRBN	12					CRBN	11
